# Supplementary material for: Population History Shapes Responses to Different Temperature Regimes in Drosophila subobscura
Source: Life (Basel). 2023 Jun 7;13(6):1333. doi: 10.3390/life13061333 (PMC10300762; doi:10.3390/life13061333)
Supplement: Supplementary file 1 [file life-13-01333-s001.zip]

Archive with 7 entries (7 files):
- Figure 1.tif
- Figure 2.png
- Figure 3.tif
- Figure 4.jpg
- Figure 5.jpg
- Suplementary figures.pdf
- Suplementary tables.xlsx
