# Supplementary material for: Population History Shapes Responses to Different Temperature Regimes in Drosophila subobscura
Source: Life (Basel). 2023 Jun 7;13(6):1333. doi: 10.3390/life13061333 (PMC10300762; doi:10.3390/life13061333)
Supplement: Supplementary file 1 [file life-13-01333-s001.zip › Suplementary tables.xlsx]

## Sheet: S1
Table S1. Values for the analysed parameters of genetic diversity.
N - number of gene copies; A - number of alleles; Ho - observed heterozigosity; He - expected heterozigosity; HW- Hardy-Weinberg equilibrium, statisticaly significant values are bolded and in italic
	L16F5							H16F5
	Locus#	Num gen copies	A	Ho	He	H-W		Locus#	Num gen copies	A	Ho	He	H-W		L - population from lower altitude
	A	31	3	0	0.51183	/		A	31	3	0	0.54839	/		H - population from higher altitude
	J	62	2	0.16129	0.33686	0.01022		J	62	2	0.22581	0.49974	0.0028		16, 19, 25 - rearing temperatures
	U	62	3	0.41935	0.49709	0.02442		U	62	4	0.41935	0.72184	0.00055		F5, F16 - observed generations
	E	62	6	0.67742	0.73083	0.05332		E	62	5	0.48387	0.76891	0.0087
	O	62	4	0.54839	0.53675	0.60998		O	62	5	0.35484	0.39186	0.23685
	Mean	55.8	3.6	0.36129	0.52267	/		Mean	55.8	3.8	0.29677	0.58614	/
	s.d.	13.864	1.517	0.27787	0.14038	/		s.d.	13.864	1.304	0.19139	0.15689	/
	L16F16							H16F16
	Locus#	Num gen copies	A	Ho	He	H-W		Locus#	Num gen copies	A	Ho	He	H-W
	A	33	3	0	0.56061	/		A	31	3	0	0.55054	/
	J	66	2	0.24242	0.33939	0.12442		J	62	2	0.45161	0.46536	1
	U	66	4	0.51515	0.54266	0.2512		U	62	4	0.41935	0.55156	0.02789
	E	66	4	0.30303	0.74918	0		E	62	6	0.45161	0.76732	0.00017
	O	66	4	0.39394	0.36783	0.70634		O	62	6	0.54839	0.59069	0.14596
	Mean	59.4	3.4	0.29091	0.51193	/		Mean	55.8	4.2	0.37419	0.58509	/
	s.d.	14.758	0.894	0.19237	0.16593	/		s.d.	13.864	1.789	0.2147	0.11168	/
	L19F5							H19F5
	Locus#	Num gen copies	A	Ho	He	H-W		Locus#	Num gen copies	A	Ho	He	H-W
	A	30	3	0	0.50345	/		A	34	3	0	0.2656	/
	J	60	2	0.2	0.47232	0.00385		J	68	2	0.23529	0.39508	0.02668
	U	60	4	0.26667	0.58079	0		U	68	4	0.20588	0.59921	0
	E	60	4	0.46667	0.71582	0.02051		E	68	5	0.55882	0.69447	0.06149
	O	60	4	0.3	0.43785	0.01298		O	68	5	0.58824	0.65935	0.48735
	Mean	54	3.4	0.24667	0.54205	/		Mean	61.2	3.8	0.31765	0.52274	/
	s.d.	13.416	0.894	0.16931	0.11057	/		s.d.	15.205	1.304	0.25078	0.18468	/
	L19F16							H19F16
	Locus#	Num gen copies	A	Ho	He	H-W		Locus#	Num gen copies	A	Ho	He	H-W
	A	29	3	0	0.30542	/		A	28	3	0	0.37037	/
	J	58	2	0.37931	0.47005	0.42096		J	56	2	0.17857	0.32143	0.0398
	U	58	4	0.34483	0.51603	0.00053		U	56	4	0.28571	0.57078	0.00018
	E	58	5	0.51724	0.70962	0.10994		E	56	5	0.60714	0.76558	0.02807
	O	58	4	0.51724	0.44828	0.85982		O	56	5	0.71429	0.6474	0.86796
	Mean	52.2	3.6	0.35172	0.48988	/		Mean	50.4	3.8	0.35714	0.53511	/
	s.d.	12.969	1.14	0.21173	0.14588	/		s.d.	12.522	1.304	0.29774	0.18695	/
	L25F5							H25F5
	Locus#	Num gen copies	A	Ho	He	H-W		Locus#	Num gen copies	A	Ho	He	H-W
	A	28	3	0	0.31481	/		A	29	3	0	0.30542	/
	J	56	2	0.32143	0.36299	0.60493		J	58	2	0.17241	0.44828	0.0015
	U	56	4	0.35714	0.5461	0.0298		U	58	4	0.41379	0.5003	0.38626
	E	56	4	0.39286	0.63831	0.02497		E	58	5	0.37931	0.732	0.00019
	O	56	4	0.39286	0.39156	0.67566		O	58	4	0.51724	0.59105	0.03801
	Mean	50.4	3.4	0.29286	0.45076	/		Mean	52.2	3.6	0.29655	0.51541	/
	s.d.	12.522	0.894	0.16637	0.13597	/		s.d.	12.969	1.14	0.20776	0.15927	/
	L25F16							H25F16
	Locus#	Num gen copies	A	Ho	He	H-W		Locus#	Num gen copies	A	Ho	He	H-W
	A	32	3	0	0.45363	/		A	30	3	0	0.67356	/
	J	64	2	0.28125	0.39633	0.16468		J	60	2	0.23333	0.50791	0.00371
	U	64	4	0.5	0.5749	0.0786		U	60	4	0.63333	0.67288	0.7637
	E	64	4	0.5	0.68998	0.05372		E	60	6	0.4	0.71695	0.00023
	O	64	3	0.4375	0.36359	0.76646		O	60	5	0.36667	0.37853	0.48283
	Mean	57.6	3.2	0.34375	0.49569	/		Mean	54	4	0.32667	0.58997	/
	s.d.	14.311	0.837	0.21195	0.1352	/		s.d.	13.416	1.581	0.23262	0.14268	/
	L							H
	Locus#	Num gen copies	A	Ho	He	H-W		Locus#	Num gen copies	A	Ho	He	H-W
	A	25	3	0	0.58	/		A	29	3	0	0.66502	/
	J	50	2	0.52	0.49714	1		J	58	2	0.48276	0.40653	0.38926
	U	50	4	0.68	0.59347	0.27064		U	58	4	0.7931	0.67453	0.39069
	E	50	5	0.6	0.75837	0.07049		E	58	5	0.75862	0.71446	0.43986
	O	50	5	0.68	0.58286	0.61097		O	58	6	0.65517	0.56382	0.93249
	Mean	45	3.8	0.496	0.60237	/		Mean	52.2	4	0.53793	0.60487	/
	s.d.	11.18	1.304	0.2851	0.09535	/		s.d.	12.969	1.581	0.32403	0.124	/
Theta(H) under the stepwise mutation model
	Locus#	L16F5	L16F16	L19F5	L19F16	L25F5	L25F16	L	H16F5	HF16	H19F5	H19F16	H25F5	H25F16	H	Mean	s.d.
	1	1.59809	2.08977	1.52787	0.53639	0.56501	1.17492	2.33447	1.95153	1.97505	0.42705	0.76125	0.53639	4.19215	3.95599	1.68757	1.20272
	2	0.63699	0.64574	1.29565	1.28036	0.73218	0.87205	1.47734	1.49789	1.24925	0.8664	0.58587	1.14258	1.56481	0.91964	1.05477	0.34445
	3	1.47693	1.89049	2.34517	1.63469	1.92693	2.26687	2.5254	5.96222	1.98634	2.61269	2.21399	1.50242	4.17261	4.2201	2.62406	1.28469
	4	6.40109	7.44804	5.69128	5.42971	3.32209	4.70225	8.06365	8.86246	8.73523	4.85623	8.59907	6.46159	5.74081	5.63242	6.42471	1.69662
	5	1.82994	0.75114	1.08223	1.14258	0.85062	0.73452	2.37343	0.85194	2.4845	3.80878	3.52172	2.48966	0.79459	2.12812	1.77455	1.05122
	Theta from Mean H	1.50412	1.50114	1.51424	1.50082	1.51959	1.50015	1.5875	1.56118	1.55966	1.50415	1.50991	1.5019	1.56692	1.59204	1.53024	0.0349

## Sheet: S2
Table S2. Pairwise comparisons with Z values.
		p value				L - population from lower altitude
		*	a = 0,05	1.96		H - population from higher altitude
		**	a = 0,01	2.58		16, 19, 25 - rearing temperatures
		***	a = 0,001	3.29		F5, F16 - observed generations
			Ast	A1	A2	SUM	Jst	J1	SUM	Ust	U1	U1+2	U1+2+6	SUM	Est	E1+2	E1+2+9	E1+2+9+12	E8	E1+2+9+3	SUM	Ost	O6	O3+4	O3+4+1	O3+4+2	O3+4+22	SUM
	H wt population		6	11	12	29	16	42	58	15	5	10	28	58	17		24	6	10	1	58	6	1	37	9	3	2	58
	L wt population		6	15	4	25	21	29	50	9	7	4	30	50	9		17	9	13	2	50	13		24	11	1	1	50
			29	29	29		58	58		58	58	58	58		58	58	58	58	58	58		58	58	58	58	58	58
			25	25	25		50	50		50	50	50	50		50	50	50	50	50	50		50	50	50	50	50	50
		z value	-0.414	-2.295	2.888		-2.232	2.232		1.39	-1.258	2.022	-1.728		1.944		1.117	-1.627	-1.572	-1.018		-3.021	1.323	2.341	-1.226	1.234	0.648
		p		*	*		*	*				*										**		*
			Ast	A1	A2	SUM	Jst	J1	SUM	Ust	U1	U1+2	U1+2+6	SUM	Est	E1+2	E1+2+9	E1+2+9+12	E8	E1+2+9+3	SUM	Ost	O6	O3+4	O3+4+1	O3+4+2	O3+4+22	SUM
	H F5 16C		19	3	9	31	35	27	62	13	12	11	26	62	13	6	11	9	23		62	4		48	2	2	5	62
	H F16 16C		18	9	4	31	40	22	62	6	4	13	39	62	7	3	21	13	17	1	62	8	1	39	8	4	2	62
			31	31	31		62	62		62	62	62	62		62	62	62	62	62	62		62	62	62	62	62	62
			31	31	31		62	62		62	62	62	62		62	62	62	62	62	62		62	62	62	62	62	62
		z value	0.366	-2.728	2.206		-1.299	1.299		2.468	3.031	-0.643	-3.306		2.072	1.469	-2.902	-1.33	1.63	-1.42		-1.718	-1.42	2.498	-2.798	-1.184	1.651
		p		**	*					*	**		***		*		**							*	**
			Ast	A1	A2	SUM	Jst	J1	SUM	Ust	U1	U1+2	U1+2+6	SUM	Est	E1+2	E1+2+9	E1+2+9+12	E8	E1+2+9+3	SUM	Ost	O6	O3+4	O3+4+1	O3+4+2	O3+4+22	SUM
	H F5 19C		29	4	1	34	50	18	68	4	5	22	37	68	25	4	9	4	26		68	8		38	8	9	5	68
	H F16 19C		22	4	2	28	45	11	56	5	8	8	35	56	12		16	11	16	1	56	22	1	25	4	4		56
			34	34	34		68	68		68	68	68	68		68	68	68	68	68	68		68	68	68	68	68	68
			28	28	28		56	56		56	56	56	56		56	56	56	56	56	56		56	56	56	56	56	56
		z value	0.98	-0.419	-1.09		-1.27	1.27		-0.925	-1.782	3.322	-1.291		2.639	2.621	-3.01	-3.323	1.608	-1.572		-5.06	-1.572	1.77	1.231	1.566	2.943
		p										**			*	**	**	***				***					**
			Ast	A1	A2	SUM	Jst	J1	SUM	Ust	U1	U1+2	U1+2+6	SUM	Est	E1+2	E1+2+9	E1+2+9+12	E8	E1+2+9+3	SUM	Ost	O6	O3+4	O3+4+1	O3+4+2	O3+4+22	SUM
	H F5 25C		22	3	4	29	39	19	58	16	3	1	38	58	17		8	7	23	3	58	14		34	7	3		58
	H F16 25C		12	7	11	30	27	33	60	11	6	13	30	60	9	2	17	5	25	2	60	1		48	3	5	3	60
			29	29	29		58	58		58	58	58	58		58	58	58	58	58	58		58	58	58	58	58	58
			30	30	30		60	60		60	60	60	60		60	60	60	60	60	60		60	60	60	60	60	60
		z value	3.942	-1.88	-2.853		3.441	-3.441		1.692	-1.397	-4.737	2.412		2.652	-1.984	-2.733	0.949	-0.315	0.701		5.182		-3.567	1.95	-0.966	-2.44
		p	***		**		***	***				***	*		**	*	**					***		***			*
			Ast	A1	A2	SUM	Jst	J1	SUM	Ust	U1	U1+2	U1+2+6	SUM	Est	E1+2	E1+2+9	E1+2+9+12	E8	E1+2+9+3	SUM	Ost	O6	O3+4	O3+4+1	O3+4+2	O3+4+22	SUM
	H F5 16C		19	3	9	31	35	27	62	13	12	11	26	62	13	6	11	9	23		62	4		48	2	2	5	62
	H F5 19C		29	4	1	34	50	18	68	4	5	22	37	68	25	4	9	4	26		68	8		38	8	9	5	68
			31	31	31		62	62		62	62	62	62		62	62	62	62	62	62		62	62	62	62	62	62
			34	34	34		68	68		68	68	68	68		68	68	68	68	68	68		68	68	68	68	68	68
		z value	-3.114	-0.384	4.123		-2.894	2.894		3.607	2.87	-2.707	-2.013		-2.8	1.148	1.007	2.32	-0.189			-1.48		3.67	-2.584	-2.9	0.215
		p	**		***		**	**		***	**	**	*		**			*						***	**	**
			Ast	A1	A2	SUM	Jst	J1	SUM	Ust	U1	U1+2	U1+2+6	SUM	Est	E1+2	E1+2+9	E1+2+9+12	E8	E1+2+9+3	SUM	Ost	O6	O3+4	O3+4+1	O3+4+2	O3+4+22	SUM
	H F5 16C		19	3	9	31	35	27	62	13	12	11	26	62	13	6	11	9	23		62	4		48	2	2	5	62
	H F5 25C		22	3	4	29	39	19	58	16	3	1	38	58	17		8	7	23	3	58	14		34	7	3		58
			31	31	31		62	62		62	62	62	62		62	62	62	62	62	62		62	62	62	62	62	62
			29	29	29		58	58		58	58	58	58		58	58	58	58	58	58		58	58	58	58	58	58
		z value	-1.716	-0.122	2.026		-1.719	1.719		-1.198	3.322	4.136	-3.661		-1.492	3.439	0.838	0.558	-0.408	-2.566		-3.837		3.13	-2.601	-0.755	3.126
		p			*						***	***	***			***				*		***		**	**		**
			Ast	A1	A2	SUM	Jst	J1	SUM	Ust	U1	U1+2	U1+2+6	SUM	Est	E1+2	E1+2+9	E1+2+9+12	E8	E1+2+9+3	SUM	Ost	O6	O3+4	O3+4+1	O3+4+2	O3+4+22	SUM
	H F5 19C		29	4	1	34	50	18	68	4	5	22	37	68	25	4	9	4	26		68	8		38	8	9	5	68
	H F5 25C		22	3	4	29	39	19	58	16	3	1	38	58	17		8	7	23	3	58	14		34	7	3		58
			34	34	34		68	68		68	68	68	68		68	68	68	68	68	68		68	68	68	68	68	68
			29	29	29		58	58		58	58	58	58		58	58	58	58	58	58		58	58	58	58	58	58
		z value	1.348	0.254	-2.253		1.096	-1.096		-4.714	0.71	6.293	-1.796		1.255	2.663	-0.13	-1.74	-0.231	-2.693		-2.587		-0.439	-0.075	2.18	2.99
		p			*					***		***				**				**		**				*	**
			Ast	A1	A2	SUM	Jst	J1	SUM	Ust	U1	U1+2	U1+2+6	SUM	Est	E1+2	E1+2+9	E1+2+9+12	E8	E1+2+9+3	SUM	Ost	O6	O3+4	O3+4+1	O3+4+2	O3+4+22	SUM
	H F16 16C		18	9	4	31	40	22	62	6	4	13	39	62	7	3	21	13	17	1	62	8	1	39	8	4	2	62
	H F16 19C		22	4	2	28	45	11	56	5	8	8	35	56	12		16	11	16	1	56	22	1	25	4	4		56
			31	31	31		62	62		62	62	62	62		62	62	62	62	62	62		62	62	62	62	62	62
			28	28	28		56	56		56	56	56	56		56	56	56	56	56	56		56	56	56	56	56	56
		z value	-2.384	1.932	1.035		-2.711	2.711		0.198	-1.991	1.342	0.064		-2.119	2.361	0.877	0.253	-0.197	-0.103		-4.654	-0.103	2.815	1.464	-0.211	1.92
		p	*				**	**			*				*	*						***		**
			Ast	A1	A2	SUM	Jst	J1	SUM	Ust	U1	U1+2	U1+2+6	SUM	Est	E1+2	E1+2+9	E1+2+9+12	E8	E1+2+9+3	SUM	Ost	O6	O3+4	O3+4+1	O3+4+2	O3+4+22	SUM
	H F16 16C		18	9	4	31	40	22	62	6	4	13	39	62	7	3	21	13	17	1	62	8	1	39	8	4	2	62
	H F16 25C		12	7	11	30	27	33	60	11	6	13	30	60	9	2	17	5	25	2	60	1		48	3	5	3	60
			31	31	31		62	62		62	62	62	62		62	62	62	62	62	62		62	62	62	62	62	62
			30	30	30		60	60		60	60	60	60		60	60	60	60	60	60		60	60	60	60	60	60
		z value	1.996	0.715	-3.048		3.063	-3.063		-1.952	-1.01	-0.133	2.033		-0.858	0.593	0.934	2.782	-2.342	-0.868		3.357	1.397	-2.952	2.155	-0.562	-0.699
		p	*		**		**	**										**	*			***		**	*
			Ast	A1	A2	SUM	Jst	J1	SUM	Ust	U1	U1+2	U1+2+6	SUM	Est	E1+2	E1+2+9	E1+2+9+12	E8	E1+2+9+3	SUM	Ost	O6	O3+4	O3+4+1	O3+4+2	O3+4+22	SUM
	H F16 19C		22	4	2	28	45	11	56	5	8	8	35	56	12		16	11	16	1	56	22	1	25	4	4		56
	H F16 25C		12	7	11	30	27	33	60	11	6	13	30	60	9	2	17	5	25	2	60	1		48	3	5	3	60
			28	28	28		56	56		56	56	56	56		56	56	56	56	56	56		56	56	56	56	56	56
			30	30	30		60	60		60	60	60	60		60	60	60	60	60	60		60	60	60	60	60	60
		z value	4.217	-1.243	-3.813		5.55	-5.55		-2.077	1.002	-1.46	1.918		1.271	-1.95	0.04	2.498	-2.086	-0.743		7.186	1.471	-5.575	0.685	-0.339	-2.399
		p	***		***		***	***		*								**	*			***		***
			Ast	A1	A2	SUM	Jst	J1	SUM	Ust	U1	U1+2	U1+2+6	SUM	Est	E1+2	E1+2+9	E1+2+9+12	E8	E1+2+9+3	SUM	Ost	O6	O3+4	O3+4+1	O3+4+2	O3+4+22	SUM
	L F5 16C		20	2	9	31	13	49	62	10		10	42	62	19	1	23	5	13	1	62	13		40	6	3		62
	L F16 16C		20	8	5	33	14	52	66	5	11	7	43	66	15		24	10	17		66	3		52	7	4		66
			31	31	31		62	62		62	62	62	62		62	62	62	62	62	62		62	62	62	62	62	62
			33	33	33		66	66		66	66	66	66		66	66	66	66	66	66		66	66	66	66	66	66
		z value	0.457	-2.772	1.899		-0.048	0.048		2.127	-4.757	1.302	0.439		1.434	1.466	0.122	-1.763	-0.905	1.466		3.973		-2.539	-0.246	-0.43
		p		**						*	***											***		*
			Ast	A1	A2	SUM	Jst	J1	SUM	Ust	U1	U1+2	U1+2+6	SUM	Est	E1+2	E1+2+9	E1+2+9+12	E8	E1+2+9+3	SUM	Ost	O6	O3+4	O3+4+1	O3+4+2	O3+4+22	SUM
	L F5 19C		19	10	1	30	22	38	60	5	6	15	36	60	19		20	4	17		60	14		43	2	1		60
	L F16 19C		22	6	1	29	21	37	58	7	4	8	39	58	17		20	3	18		58	14		41	1	2		58
			30	30	30		60	60		60	60	60	60		60	60	60	60	60	60		60	60	60	60	60	60
			29	29	29		58	58		58	58	58	58		58	58	58	58	58	58		58	58	58	58	58	58
		z value	-1.478	1.545	-0.034		0.073	-0.073		-0.949	0.856	2.173	-1.156		0.393		-0.187	0.486	-0.454			-0.145		0.166	0.785	-0.869
		p										*
			Ast	A1	A2	SUM	Jst	J1	SUM	Ust	U1	U1+2	U1+2+6	SUM	Est	E1+2	E1+2+9	E1+2+9+12	E8	E1+2+9+3	SUM	Ost	O6	O3+4	O3+4+1	O3+4+2	O3+4+22	SUM
	L F5 25C		23	5		28	13	43	56	3	7	10	36	56	14		29	2	10		56	8		43	4	1		56
	L F16 25C		23	6	3	32	17	47	64	16	5	5	38	64	17		29	4	14		64	11		50	3			64
			28	28	28		56	56		56	56	56	56		56	56	56	56	56	56		56	56	56	56	56	56
			32	32	32		64	64		64	64	64	64		64	64	64	64	64	64		64	64	64	64	64	64
		z value	1.33	-0.126	-2.356		-0.599	0.599		-4.168	1.21	2.353	0.782		-0.277		1.003	-0.952	-0.778			-0.616		-0.248	0.811	1.522
		p			*					***		*
			Ast	A1	A2	SUM	Jst	J1	SUM	Ust	U1	U1+2	U1+2+6	SUM	Est	E1+2	E1+2+9	E1+2+9+12	E8	E1+2+9+3	SUM	Ost	O6	O3+4	O3+4+1	O3+4+2	O3+4+22	SUM
	L F5 16C		20	2	9	31	13	49	62	10		10	42	62	19	1	23	5	13	1	62	13		40	6	3		62
	L F5 19C		19	10	1	30	22	38	60	5	6	15	36	60	19		20	4	17		60	14		43	2	1		60
			31	31	31		62	62		62	62	62	62		62	62	62	62	62	62		62	62	62	62	62	62
			30	30	30		60	60		60	60	60	60		60	60	60	60	60	60		60	60	60	60	60	60
		z value	0.136	-3.735	3.834		-2.711	2.711		1.854	-3.612	-1.716	1.259		-0.172	1.397	0.615	0.418	-1.336	1.397		-0.445		-1.198	2.002	1.391
		p		***	***		**	**			***														*
			Ast	A1	A2	SUM	Jst	J1	SUM	Ust	U1	U1+2	U1+2+6	SUM	Est	E1+2	E1+2+9	E1+2+9+12	E8	E1+2+9+3	SUM	Ost	O6	O3+4	O3+4+1	O3+4+2	O3+4+22	SUM
	L F5 16C		20	2	9	31	13	49	62	10		10	42	62	19	1	23	5	13	1	62	13		40	6	3		62
	L F5 25C		23	5		28	13	43	56	3	7	10	36	56	14		29	2	10		56	8		43	4	1		56
			31	31	31		62	62		62	62	62	62		62	62	62	62	62	62		62	62	62	62	62	62
			28	28	28		56	56		56	56	56	56		56	56	56	56	56	56		56	56	56	56	56	56
		z value	-2.153	-1.916	4.386		-0.416	0.416		2.643	-4.065	-0.354	0.561		0.966	1.352	-2.273	1.461	0.603	1.352		1.342		-2.063	0.699	1.296
		p	*		***					**	***						*							*
			Ast	A1	A2	SUM	Jst	J1	SUM	Ust	U1	U1+2	U1+2+6	SUM	Est	E1+2	E1+2+9	E1+2+9+12	E8	E1+2+9+3	SUM	Ost	O6	O3+4	O3+4+1	O3+4+2	O3+4+22	SUM
	L F5 19C		19	10	1	30	22	38	60	5	6	15	36	60	19		20	4	17		60	14		43	2	1		60
	L F5 25C		23	5		28	13	43	56	3	7	10	36	56	14		29	2	10		56	8		43	4	1		56
			30	30	30		60	60		60	60	60	60		60	60	60	60	60	60		60	60	60	60	60	60
			28	28	28		56	56		56	56	56	56		56	56	56	56	56	56		56	56	56	56	56	56
		z value	-2.266	1.903	1.379		2.232	-2.232		0.894	-0.604	1.323	-0.673		1.125		-2.845	1.064	1.888			1.758		-0.89	-1.31	-0.07
		p	*				*	*									**
			Ast	A1	A2	SUM	Jst	J1	SUM	Ust	U1	U1+2	U1+2+6	SUM	Est	E1+2	E1+2+9	E1+2+9+12	E8	E1+2+9+3	SUM	Ost	O6	O3+4	O3+4+1	O3+4+2	O3+4+22	SUM
	L F16 16C		20	8	5	33	14	52	66	5	11	7	43	66	15		24	10	17		66	3		52	7	4		66
	L F16 19C		22	6	1	29	21	37	58	7	4	8	39	58	17		20	3	18		58	14		41	1	2		58
			33	33	33		66	66		66	66	66	66		66	66	66	66	66	66		66	66	66	66	66	66
			29	29	29		58	58		58	58	58	58		58	58	58	58	58	58		58	58	58	58	58	58
		z value	-1.817	0.473	2.204		-2.623	2.623		-1.197	2.359	-0.77	-0.348		-1.185		0.31	2.565	-0.923			-4.485		1.473	2.847	0.959
		p			*		**	**			*											***			**
			Ast	A1	A2	SUM	Jst	J1	SUM	Ust	U1	U1+2	U1+2+6	SUM	Est	E1+2	E1+2+9	E1+2+9+12	E8	E1+2+9+3	SUM	Ost	O6	O3+4	O3+4+1	O3+4+2	O3+4+22	SUM
	L F16 16C		20	8	5	33	14	52	66	5	11	7	43	66	15		24	10	17		66	3		52	7	4		66
	L F16 25C		23	6	3	32	17	47	64	16	5	5	38	64	17		29	4	14		64	11		50	3			64
			33	33	33		66	66		66	66	66	66		66	66	66	66	66	66		66	66	66	66	66	66
			32	32	32		64	64		64	64	64	64		64	64	64	64	64	64		64	64	64	64	64	64
		z value	-1.358	0.762	1.002		-1.012	1.012		-3.817	2.173	0.778	0.961		-0.718		-1.468	2.315	0.735			-3.288		0.13	1.791	2.829
		p								***	*							*				**				**
			Ast	A1	A2	SUM	Jst	J1	SUM	Ust	U1	U1+2	U1+2+6	SUM	Est	E1+2	E1+2+9	E1+2+9+12	E8	E1+2+9+3	SUM	Ost	O6	O3+4	O3+4+1	O3+4+2	O3+4+22	SUM
	L F16 19C		22	6	1	29	21	37	58	7	4	8	39	58	17		20	3	18		58	14		41	1	2		58
	L F16 25C		23	6	3	32	17	47	64	16	5	5	38	64	17		29	4	14		64	11		50	3			64
			29	29	29		58	58		58	58	58	58		58	58	58	58	58	58		58	58	58	58	58	58
			32	32	32		64	64		64	64	64	64		64	64	64	64	64	64		64	64	64	64	64	64
		z value	0.501	0.269	-1.322		1.627	-1.627		-2.582	-0.274	1.514	1.273		0.479		-1.725	-0.362	1.626			1.345		-1.334	-1.3	2.121
		p								**
			Ast	A1	A2	SUM	Jst	J1	SUM	Ust	U1	U1+2	U1+2+6	SUM	Est	E1+2	E1+2+9	E1+2+9+12	E8	E1+2+9+3	SUM	Ost	O6	O3+4	O3+4+1	O3+4+2	O3+4+22	SUM
	L F5 16C		20	2	9	31	13	49	62	10		10	42	62	19	1	23	5	13	1	62	13		40	6	3		62
	H F5 16C		19	3	9	31	35	27	62	13	12	11	26	62	13	6	11	9	23		62	4		48	2	2	5	62
			31	31	31		62	62		62	62	62	62		62	62	62	62	62	62		62	62	62	62	62	62
			31	31	31		62	62		62	62	62	62		62	62	62	62	62	62		62	62	62	62	62	62
		z vrednost	0.372	-0.66	0		-5.736	5.736		-0.98	-5.155	-0.339	4.083		1.741	-2.751	3.416	-1.605	-2.798	1.42		3.323		-2.238	2.068	0.646	-3.228
		p					***	***			***						***		**			***		*	*
			Ast	A1	A2	SUM	Jst	J1	SUM	Ust	U1	U1+2	U1+2+6	SUM	Est	E1+2	E1+2+9	E1+2+9+12	E8	E1+2+9+3	SUM	Ost	O6	O3+4	O3+4+1	O3+4+2	O3+4+22	SUM
	H F16 16C		18	9	4	31	40	22	62	6	4	13	39	62	7	3	21	13	17	1	62	8	1	39	8	4	2	62
	L F16 16C		20	8	5	33	14	52	66	5	11	7	43	66	15		24	10	17		66	3		52	7	4		66
			31	31	31		62	62		62	62	62	62		62	62	62	62	62	62		62	62	62	62	62	62
			33	33	33		66	66		66	66	66	66		66	66	66	66	66	66		66	66	66	66	66	66
		z vrednost	-0.293	0.613	-0.366		7.015	-7.015		0.6	-2.541	2.283	-0.375		-2.425	2.559	-0.418	1.212	0.301	1.466		2.386	1.466	-2.803	0.571	0.129	2.081
		p					***	***			*	*			*	**						*		**
			Ast	A1	A2	SUM	Jst	J1	SUM	Ust	U1	U1+2	U1+2+6	SUM	Est	E1+2	E1+2+9	E1+2+9+12	E8	E1+2+9+3	SUM	Ost	O6	O3+4	O3+4+1	O3+4+2	O3+4+22	SUM
	H F5 19C		29	4	1	34	50	18	68	4	5	22	37	68	25	4	9	4	26		68	8		38	8	9	5	68
	L F5 19C		19	10	1	30	22	38	60	5	6	15	36	60	19		20	4	17		60	14		43	2	1		60
			34	34	34		68	68		68	68	68	68		68	68	68	68	68	68		68	68	68	68	68	68
			30	30	30		60	60		60	60	60	60		60	60	60	60	60	60		60	60	60	60	60	60
		z vrednost	2.869	-2.951	-0.127		5.945	-5.945		-0.767	-0.756	1.298	-0.903		0.859	2.705	-3.841	-0.259	1.677			-2.453		-2.62	2.513	3.449	3.036
		p	**	**			***	***								**	***					*		**	*	***	**
			Ast	A1	A2	SUM	Jst	J1	SUM	Ust	U1	U1+2	U1+2+6	SUM	Est	E1+2	E1+2+9	E1+2+9+12	E8	E1+2+9+3	SUM	Ost	O6	O3+4	O3+4+1	O3+4+2	O3+4+22	SUM
	H F16 19C		22	4	2	28	45	11	56	5	8	8	35	56	12		16	11	16	1	56	22	1	25	4	4		56
	L F16 19C		22	6	1	29	21	37	58	7	4	8	39	58	17		20	3	18		58	14		41	1	2		58
			28	28	28		56	56		56	56	56	56		56	56	56	56	56	56		56	56	56	56	56	56
			29	29	29		58	58		58	58	58	58		58	58	58	58	58	58		58	58	58	58	58	58
		z vrednost	0.345	-0.899	0.883		6.751	-6.751		-0.773	1.818	0.107	-0.75		-1.366		-0.96	3.329	-0.406	1.446		2.46	1.446	-3.983	1.998	1.249
		p					***	***														*		***	*
			Ast	A1	A2	SUM	Jst	J1	SUM	Ust	U1	U1+2	U1+2+6	SUM	Est	E1+2	E1+2+9	E1+2+9+12	E8	E1+2+9+3	SUM	Ost	O6	O3+4	O3+4+1	O3+4+2	O3+4+22	SUM
	H F5 25C		22	3	4	29	39	19	58	16	3	1	38	58	17		8	7	23	3	58	14		34	7	3		58
	L F5 25C		23	5		28	13	43	56	3	7	10	36	56	14		29	2	10		56	8		43	4	1		56
			29	29	29		58	58		58	58	58	58		58	58	58	58	58	58		58	58	58	58	58	58
			28	28	28		56	56		56	56	56	56		56	56	56	56	56	56		56	56	56	56	56	56
		z vrednost	-0.822	-1.155	2.883		6.674	-6.674		4.503	-1.956	-4.125	0.195		0.731		-6.126	2.379	3.629	2.44		1.885		-2.929	1.26	1.39
		p			**		***	***		***		***					***	*	***	*				**
			Ast	A1	A2	SUM	Jst	J1	SUM	Ust	U1	U1+2	U1+2+6	SUM	Est	E1+2	E1+2+9	E1+2+9+12	E8	E1+2+9+3	SUM	Ost	O6	O3+4	O3+4+1	O3+4+2	O3+4+22	SUM
	H F16 25C		12	7	11	30	27	33	60	11	6	13	30	60	9	2	17	5	25	2	60	1		48	3	5	3	60
	L F16 25C		23	6	3	32	17	47	64	16	5	5	38	64	17		29	4	14		64	11		50	3			64
			30	30	30		60	60		60	60	60	60		60	60	60	60	60	60		60	60	60	60	60	60
			32	32	32		64	64		64	64	64	64		64	64	64	64	64	64		64	64	64	64	64	64
		z vrednost	-3.579	0.627	3.634		3.034	-3.034		-1.272	0.606	3.097	-1.483		-2.237	2.084	-2.768	0.632	3.356	2.084		-4.134		0.363	0.115	3.336	2.562
		p	***				**	**				**			*	*	**		***			***				***	*
			Ast	A1	A2	SUM	Jst	J1	SUM	Ust	U1	U1+2	U1+2+6	SUM	Est	E1+2	E1+2+9	E1+2+9+12	E8	E1+2+9+3	SUM	Ost	O6	O3+4	O3+4+1	O3+4+2	O3+4+22	SUM
			0	0	0		0	0		0	0	0	0		0	0	0	0	0	0		0	0	0	0	0	0
			0	0	0		0	0		0	0	0	0		0	0	0	0	0	0		0	0	0	0	0	0
		z vrednost
		p
			Ast	A1	A2	SUM	Jst	J1	SUM	Ust	U1	U1+2	U1+2+6	SUM	Est	E1+2	E1+2+9	E1+2+9+12	E8	E1+2+9+3	SUM	Ost	O6	O3+4	O3+4+1	O3+4+2	O3+4+22	SUM
	H wt population		6	11	12	29	16	42	58	15	5	10	28	58	17		24	6	10	1	58	6	1	37	9	3	2	58
	H F5 16C		19	3	9	31	35	27	62	13	12	11	26	62	13	6	11	9	23		62	4		48	2	2	5	62
			29	29	29		58	58		58	58	58	58		58	58	58	58	58	58		58	58	58	58	58	58
			31	31	31		62	62		62	62	62	62		62	62	62	62	62	62		62	62	62	62	62	62
		z vrednost	-4.511	3.659	1.418		-4.523	4.523		0.896	-2.384	-0.102	0.987		1.492	-3.439	4.028	-0.977	-3.444	1.469		1.091	1.469	-2.322	3.3	0.755	-1.526
		p	***	***			***	***			*					***	***		***					*	***
			Ast	A1	A2	SUM	Jst	J1	SUM	Ust	U1	U1+2	U1+2+6	SUM	Est	E1+2	E1+2+9	E1+2+9+12	E8	E1+2+9+3	SUM	Ost	O6	O3+4	O3+4+1	O3+4+2	O3+4+22	SUM
	H wt population		6	11	12	29	16	42	58	15	5	10	28	58	17		24	6	10	1	58	6	1	37	9	3	2	58
	H F16 16C		18	9	4	31	40	22	62	6	4	13	39	62	7	3	21	13	17	1	62	8	1	39	8	4	2	62
			29	29	29		58	58		58	58	58	58		58	58	58	58	58	58		58	58	58	58	58	58
			31	31	31		62	62		62	62	62	62		62	62	62	62	62	62		62	62	62	62	62	62
		z vrednost	-4.179	1.034	3.527		-5.734	5.734		3.299	0.638	-0.733	-2.282		3.49	-2.401	1.201	-2.254	-1.888	0.067		-0.617	0.067	0.143	0.581	-0.423	0.096
		p	***		***		***	***		**			*		***	*		*
			Ast	A1	A2	SUM	Jst	J1	SUM	Ust	U1	U1+2	U1+2+6	SUM	Est	E1+2	E1+2+9	E1+2+9+12	E8	E1+2+9+3	SUM	Ost	O6	O3+4	O3+4+1	O3+4+2	O3+4+22	SUM
	H wt population		6	11	12	29	16	42	58	15	5	10	28	58	17		24	6	10	1	58	6	1	37	9	3	2	58
	H F5 19C		29	4	1	34	50	18	68	4	5	22	37	68	25	4	9	4	26		68	8		38	8	9	5	68
			29	29	29		58	58		58	58	58	58		58	58	58	58	58	58		58	58	58	58	58	58
			34	34	34		68	68		68	68	68	68		68	68	68	68	68	68		68	68	68	68	68	68
		z vrednost	-7.297	3.448	5.331		-7.302	7.302		4.432	0.372	-2.756	-0.975		-1.255	-2.663	5.081	1.31	-3.689	1.542		-0.359	1.542	1.279	0.872	-2.18	-1.353
		p	***	***	***		***	***		***		**				**	***		***							*
			Ast	A1	A2	SUM	Jst	J1	SUM	Ust	U1	U1+2	U1+2+6	SUM	Est	E1+2	E1+2+9	E1+2+9+12	E8	E1+2+9+3	SUM	Ost	O6	O3+4	O3+4+1	O3+4+2	O3+4+22	SUM
	H wt population		6	11	12	29	16	42	58	15	5	10	28	58	17		24	6	10	1	58	6	1	37	9	3	2	58
	H F16 19C		22	4	2	28	45	11	56	5	8	8	35	56	12		16	11	16	1	56	22	1	25	4	4		56
			29	29	29		58	58		58	58	58	58		58	58	58	58	58	58		58	58	58	58	58	58
			28	28	28		56	56		56	56	56	56		56	56	56	56	56	56		56	56	56	56	56	56
		z vrednost	-6.181	2.867	4.246		-7.988	7.988		3.361	-1.346	0.612	-2.16		1.366		2.026	-1.971	-2.039	-0.035		-5.076	-0.035	2.903	1.989	-0.62	1.983
		p	***	**	***		***	***		***			*					*	*			***		**	*		*
			Ast	A1	A2	SUM	Jst	J1	SUM	Ust	U1	U1+2	U1+2+6	SUM	Est	E1+2	E1+2+9	E1+2+9+12	E8	E1+2+9+3	SUM	Ost	O6	O3+4	O3+4+1	O3+4+2	O3+4+22	SUM
	H wt population		6	11	12	29	16	42	58	15	5	10	28	58	17		24	6	10	1	58	6	1	37	9	3	2	58
	H F5 25C		22	3	4	29	39	19	58	16	3	1	38	58	17		8	7	23	3	58	14		34	7	3		58
			29	29	29		58	58		58	58	58	58		58	58	58	58	58	58		58	58	58	58	58	58
			29	29	29		58	58		58	58	58	58		58	58	58	58	58	58		58	58	58	58	58	58
		z vrednost	-5.946	3.472	3.324		-6.048	6.048		-0.297	1.036	4.034	-2.651		0		4.701	-0.416	-3.783	-1.439		-2.781	1.42	0.808	0.762	0	2.017
		p	***	***	***		***	***				***	**				***		***			**
			Ast	A1	A2	SUM	Jst	J1	SUM	Ust	U1	U1+2	U1+2+6	SUM	Est	E1+2	E1+2+9	E1+2+9+12	E8	E1+2+9+3	SUM	Ost	O6	O3+4	O3+4+1	O3+4+2	O3+4+22	SUM
	H wt population		6	11	12	29	16	42	58	15	5	10	28	58	17		24	6	10	1	58	6	1	37	9	3	2	58
	H F16 25C		12	7	11	30	27	33	60	11	6	13	30	60	9	2	17	5	25	2	60	1		48	3	5	3	60
			29	29	29		58	58		58	58	58	58		58	58	58	58	58	58		58	58	58	58	58	58
			30	30	30		60	60		60	60	60	60		60	60	60	60	60	60		60	60	60	60	60	60
		z vrednost	-2.278	1.722	0.525		-2.779	2.779		1.395	-0.364	-0.858	-0.265		2.652	-1.984	2.104	0.531	-4.107	-0.785		2.822	1.445	-2.774	2.673	-0.966	-0.592
		p	*				**	**							**	*	**		***			**		**	**
			Ast	A1	A2	SUM	Jst	J1	SUM	Ust	U1	U1+2	U1+2+6	SUM	Est	E1+2	E1+2+9	E1+2+9+12	E8	E1+2+9+3	SUM	Ost	O6	O3+4	O3+4+1	O3+4+2	O3+4+22	SUM
	L wt population		6	15	4	25	21	29	50	9	7	4	30	50	9		17	9	13	2	50	13		24	11	1	1	50
	L F5 16C		20	2	9	31	13	49	62	10		10	42	62	19	1	23	5	13	1	62	13		40	6	3		62
			25	25	25		50	50		50	50	50	50		50	50	50	50	50	50		50	50	50	50	50	50
			31	31	31		62	62		62	62	62	62		62	62	62	62	62	62		62	62	62	62	62	62
		z vrednost	-4.299	6.162	-1.633		3.423	-3.423		0.373	4.328	-1.839	-1.209		-2.185	-1.283	-0.484	2.248	0.892	1.106		0.892		-2.498	2.57	-1.145	1.591
		p	***	***			***	***			***				*			*						*	*
			Ast	A1	A2	SUM	Jst	J1	SUM	Ust	U1	U1+2	U1+2+6	SUM	Est	E1+2	E1+2+9	E1+2+9+12	E8	E1+2+9+3	SUM	Ost	O6	O3+4	O3+4+1	O3+4+2	O3+4+22	SUM
	L wt population		6	15	4	25	21	29	50	9	7	4	30	50	9		17	9	13	2	50	13		24	11	1	1	50
	L F16 16C		20	8	5	33	14	52	66	5	11	7	43	66	15		24	10	17		66	3		52	7	4		66
			25	25	25		50	50		50	50	50	50		50	50	50	50	50	50		50	50	50	50	50	50
			33	33	33		66	66		66	66	66	66		66	66	66	66	66	66		66	66	66	66	66	66
		z vrednost	-3.964	3.936	0.126		3.449	-3.449		2.437	-0.561	-0.677	-0.812		-0.889		-0.377	0.586	0.042	2.34		4.738		-4.933	2.397	-1.523	1.648
		p	***	***			***	***		*										*		***		***	*
			Ast	A1	A2	SUM	Jst	J1	SUM	Ust	U1	U1+2	U1+2+6	SUM	Est	E1+2	E1+2+9	E1+2+9+12	E8	E1+2+9+3	SUM	Ost	O6	O3+4	O3+4+1	O3+4+2	O3+4+22	SUM
	L wt population		6	15	4	25	21	29	50	9	7	4	30	50	9		17	9	13	2	50	13		24	11	1	1	50
	L F5 19C		19	10	1	30	22	38	60	5	6	15	36	60	19		20	4	17		60	14		43	2	1		60
			25	25	25		50	50		50	50	50	50		50	50	50	50	50	50		50	50	50	50	50	50
			30	30	30		60	60		60	60	60	60		60	60	60	60	60	60		60	60	60	60	60	60
		z vrednost	-4.142	2.808	2.311		0.811	-0.811		2.151	0.919	-3.335	0		-2.327		0.105	2.604	-0.389	2.22		0.46		-3.597	4.288	0.185	1.563
		p	***	**	*					*		***			*			**		*				***	***
			Ast	A1	A2	SUM	Jst	J1	SUM	Ust	U1	U1+2	U1+2+6	SUM	Est	E1+2	E1+2+9	E1+2+9+12	E8	E1+2+9+3	SUM	Ost	O6	O3+4	O3+4+1	O3+4+2	O3+4+22	SUM
	L wt population		6	15	4	25	21	29	50	9	7	4	30	50	9		17	9	13	2	50	13		24	11	1	1	50
	L F16 19C		22	6	1	29	21	37	58	7	4	8	39	58	17		20	3	18		58	14		41	1	2		58
			25	25	25		50	50		50	50	50	50		50	50	50	50	50	50		50	50	50	50	50	50
			29	29	29		58	58		58	58	58	58		58	58	58	58	58	58		58	58	58	58	58	58
		z vrednost	-5.393	4.19	2.25		0.873	-0.873		1.227	1.726	-1.355	-1.108		-1.944		-0.075	2.999	-0.818	2.18		0.316		-3.406	4.741	-0.648	1.534
		p	***	***	*													**		*				***	***
			Ast	A1	A2	SUM	Jst	J1	SUM	Ust	U1	U1+2	U1+2+6	SUM	Est	E1+2	E1+2+9	E1+2+9+12	E8	E1+2+9+3	SUM	Ost	O6	O3+4	O3+4+1	O3+4+2	O3+4+22	SUM
	L wt population		6	15	4	25	21	29	50	9	7	4	30	50	9		17	9	13	2	50	13		24	11	1	1	50
	L F5 25C		23	5		28	13	43	56	3	7	10	36	56	14		29	2	10		56	8		43	4	1		56
			25	25	25		50	50		50	50	50	50		50	50	50	50	50	50		50	50	50	50	50	50
			28	28	28		56	56		56	56	56	56		56	56	56	56	56	56		56	56	56	56	56	56
		z vrednost	-6.013	4.476	3.118		2.93	-2.93		2.905	0.323	-2.12	-0.644		-1.236		-2.613	3.444	1.438	2.14		2.14		-4.346	3.103	0.115	1.506
		p	***	***	**		**	**		**		*					**	***		*		*		***	**
			Ast	A1	A2	SUM	Jst	J1	SUM	Ust	U1	U1+2	U1+2+6	SUM	Est	E1+2	E1+2+9	E1+2+9+12	E8	E1+2+9+3	SUM	Ost	O6	O3+4	O3+4+1	O3+4+2	O3+4+22	SUM
	L wt population		6	15	4	25	21	29	50	9	7	4	30	50	9		17	9	13	2	50	13		24	11	1	1	50
	L F16 25C		23	6	3	32	17	47	64	16	5	5	38	64	17		29	4	14		64	11		50	3			64
			25	25	25		50	50		50	50	50	50		50	50	50	50	50	50		50	50	50	50	50	50
			32	32	32		64	64		64	64	64	64		64	64	64	64	64	64		64	64	64	64	64	64
		z vrednost	-5.112	4.565	1.078		2.472	-2.472		-1.277	1.522	0.052	0.096		-1.541		-1.741	2.791	0.733	2.3		1.632		-4.766	3.982	1.619	1.619
		p	***	***			*	*										**		*				***	***

## Sheet: S3
Table S3. Frequencies of chromosomal inversions in L and H populations, reared at three different temperatures, across generations.
			A chromosome			J chromosome		U chromosome				E chromosome						O chromosome
population	rearing temperature	generation	Ast	A1	A2	Jst	J1	Ust	U1	U1+2	U1+2+6	Est	E1+2	E1+2+9	E1+2+9+12	E8	E1+2+9+3	Ost	O6	O3+4	O3+4+1	O3+4+2	O3+4+22
L		natural	0.24	0.6	0.16	0.42	0.58	0.18	0.14	0.08	0.6	0.18	0	0.34	0.18	0.26	0.04	0.26	0	0.48	0.22	0.02	0.02
	16°C	F5	0.645161	0.0645161	0.290323	0.209677	0.790323	0.16129	0	0.16129	0.677419	0.306452	0.016129	0.370968	0.0806452	0.209677	0.016129	0.209677	0	0.645161	0.0967742	0.0483871	0
		F16	0.606061	0.242424	0.151515	0.212121	0.787879	0.0757576	0.166667	0.106061	0.651515	0.227273	0	0.363636	0.151515	0.257576	0	0.0454545	0	0.787879	0.106061	0.0606061	0
	19°C	F5	0.633333	0.333333	0.0333333	0.366667	0.633333	0.0806452	0.0967742	0.241935	0.580645	0.316667	0	0.333333	0.0666667	0.283333	0	0.233333	0	0.716667	0.0333333	0.0166667	0
		F16	0.758621	0.206897	0.0344828	0.362069	0.637931	0.12069	0.0689655	0.137931	0.672414	0.293103	0	0.344828	0.0517241	0.310345	0	0.241379	0	0.706897	0.0172414	0.0344828	0
	25°C	F5	0.821429	0.178571	0	0.232143	0.767857	0.0535714	0.125	0.178571	0.642857	0.254545	0	0.527273	0.0363636	0.181818	0	0.142857	0	0.767857	0.0714286	0.0178571	0
		F16	0.71875	0.1875	0.09375	0.265625	0.734375	0.25	0.078125	0.078125	0.59375	0.265625	0	0.453125	0.0625	0.21875	0	0.171875	0	0.78125	0.046875	0	0
H		natural	0.206897	0.37931	0.413793	0.275862	0.724138	0.258621	0.0862069	0.172414	0.482759	0.293103	0	0.413793	0.103448	0.172414	0.0172414	0.103448	0.0172414	0.637931	0.155172	0.0517241	0.0344828
	16°C	F5	0.612903	0.0967742	0.290323	0.564516	0.435484	0.209677	0.193548	0.177419	0.419355	0.209677	0.0967742	0.177419	0.145161	0.370968	0	0.0645161	0	0.790323	0.0322581	0.0322581	0.0806452
		F16	0.580645	0.290323	0.129032	0.645161	0.354839	0.0967742	0.0645161	0.209677	0.629032	0.112903	0.0483871	0.33871	0.209677	0.274194	0.016129	0.129032	0.016129	0.629032	0.129032	0.0645161	0.0322581
	19°C	F5	0.852941	0.117647	0.0294118	0.735294	0.264706	0.0588235	0.0735294	0.323529	0.544118	0.367647	0.0588235	0.132353	0.0588235	0.382353	0	0.117647	0	0.558824	0.117647	0.132353	0.0735294
		F16	0.785714	0.142857	0.0714286	0.803571	0.196429	0.0892857	0.142857	0.142857	0.625	0.214286	0	0.285714	0.196429	0.285714	0.0178571	0.392857	0.0178571	0.446429	0.0714286	0.0714286	0
	25°C	F5	0.758621	0.103448	0.137931	0.672414	0.327586	0.275862	0.0517241	0.0172414	0.655172	0.293103	0	0.137931	0.12069	0.396552	0.0517241	0.241379	0	0.586207	0.12069	0.0517241	0
		F16	0.4	0.233333	0.366667	0.45	0.55	0.183333	0.1	0.216667	0.5	0.15	0.0333333	0.283333	0.0833333	0.416667	0.0333333	0.0166667	0	0.8	0.05	0.0833333	0.05
L - population from lower altitude
H - population from higher altitude
16, 19, 25 - rearing temperatures
F5, F16 - observed generations

## Sheet: S4
Table S4. FST statistics for L and H populations, p values are presented above diagonal.
	L16F5	L16F16	L19F5	L19F16	L25F5	L25F16	L	H16F5	HF16	H19F5	H19F16	H25F5	H25F16	H
L16F5	*	0.27532+-0.0046	0.37818+-0.0051	0.45936+-0.0050	0.39768+-0.0044	0.50480+-0.0048	0.04316+-0.0021	0.00010+-0.0001	0.00000+-0.0000	0.00000+-0.0000	0.00000+-0.0000	0.00000+-0.0000	0.00050+-0.0002	0.00010+-0.0001
L16F16	0.00762	*	0.14860+-0.0036	0.09326+-0.0028	0.39778+-0.0051	0.27443+-0.0040	0.07346+-0.0029	0.00050+-0.0002	0.00010+-0.0001	0.00000+-0.0000	0.00000+-0.0000	0.00000+-0.0000	0.00911+-0.0010	0.00000+-0.0000
L19F5	0.00604	0.01693	*	0.96743+-0.0018	0.38382+-0.0047	0.28898+-0.0045	0.21938+-0.0041	0.03208+-0.0016	0.00990+-0.0010	0.00020+-0.0001	0.00010+-0.0001	0.00257+-0.0004	0.11999+-0.0033	0.00000+-0.0000
L19F16	0.00152	0.01822	-0.01073	*	0.23770+-0.0041	0.48173+-0.0051	0.16830+-0.0037	0.01069+-0.0010	0.00406+-0.0006	0.00010+-0.0001	0.00000+-0.0000	0.00327+-0.0006	0.05950+-0.0022	0.00000+-0.0000
L25F5	0.00371	0.00508	0.00734	0.01045	*	0.47114+-0.0051	0.02030+-0.0014	0.00020+-0.0001	0.00000+-0.0000	0.00000+-0.0000	0.00000+-0.0000	0.00000+-0.0000	0.00149+-0.0004	0.00000+-0.0000
L25F16	0.00042	0.00766	0.00901	0.00131	0.00219	*	0.06534+-0.0023	0.00059+-0.0003	0.00000+-0.0000	0.00000+-0.0000	0.00000+-0.0000	0.00010+-0.0001	0.00752+-0.0009	0.00000+-0.0000
L	0.02234	0.01898	0.01215	0.01097	0.02959	0.01855	*	0.03920+-0.0019	0.13613+-0.0040	0.00010+-0.0001	0.00020+-0.0001	0.01267+-0.0010	0.09276+-0.0025	0.00000+-0.0000
H16F5	0.08329	0.06773	0.03416	0.04186	0.08802	0.06113	0.02706	*	0.06861+-0.0026	0.01693+-0.0012	0.00010+-0.0001	0.04019+-0.0018	0.73547+-0.0043	0.00050+-0.0002
HF16	0.08236	0.0825	0.04178	0.04455	0.09013	0.0771	0.01324	0.02146	*	0.03564+-0.0021	0.04752+-0.0019	0.07623+-0.0025	0.07643+-0.0027	0.00000+-0.0000
H19F5	0.1288	0.14209	0.06988	0.08052	0.14824	0.13574	0.06935	0.03507	0.02554	*	0.01643+-0.0011	0.04029+-0.0020	0.00228+-0.0005	0.00000+-0.0000
H19F16	0.14903	0.16963	0.09043	0.09429	0.16585	0.15051	0.06714	0.06832	0.02308	0.03302	*	0.05970+-0.0021	0.00000+-0.0000	0.00000+-0.0000
H25F5	0.10338	0.11599	0.06467	0.0558	0.13848	0.09909	0.03867	0.03044	0.02156	0.02745	0.02432	*	0.00515+-0.0007	0.00000+-0.0000
H25F16	0.06055	0.04088	0.02069	0.02417	0.05706	0.0409	0.01726	-0.00233	0.01967	0.04875	0.09066	0.05013	*	0.00000+-0.0000
H	0.05933	0.0678	0.06545	0.07037	0.09513	0.07297	0.06154	0.06177	0.10055	0.11877	0.16597	0.10591	0.07429	*
L - population from lower altitude
H - population from higher altitude
16, 19, 25 - rearing temperatures
F5, F16 - observed generations

## Sheet: S5
Table S5. Pairwise population Fst for L and H group of populations.
a) L group
		Pop L16F5	Pop L16F16	Pop L19F5	Pop L19F16	Pop L25F5	Pop L25F16	Pop L
	Pop L16F5	0
	Pop L16F16	0.00762	0
	Pop L19F5	0.00604	0.01693	0
	Pop L19F16	0.00152	0.01822	-0.01073	0
	Pop L25F5	0.00371	0.00508	0.00734	0.01045	0
	Pop L25F16	0.00042	0.00766	0.00901	0.00131	0.00219	0
	Pop L	0.02234	0.01898	0.01215	0.01097	0.02959	0.01855	0
b) H group
		Pop H16F16	Pop H16F5	Pop H19F16	Pop H19F5	Pop H25F5	Pop H25F16	Pop H
	Pop H16F16	0
	Pop H16F5	0.02146	0
	Pop H19F16	0.02308	0.06832	0
	Pop H19F5	0.02554	0.03507	0.03302	0
	Pop H25F5	0.02156	0.03044	0.02432	0.02745	0
	Pop H25F16	0.01967	-0.00233	0.09066	0.04875	0.05013	0
	Pop H	0.10055	0.06177	0.16597	0.11877	0.10591	0.07429	0
L - population from lower altitude
H - population from higher altitude
16, 19, 25 - rearing temperatures
F5, F16 - observed generations
significant values are marked red

## Sheet: S6
Table S6. Relative Hsp expression in each experimental group.
		population
		L				H
		control		heat shock		control		heat shock
		f	m	f	m	f	m	f	m
rearing temperature	16	0.867892	0.735034	0.918564	0.878391	0.732879	0.680398	0.974707	0.968747
	19	0.836789	0.854072	0.988695	0.927608	0.892449	0.695084	1.21923	1.07181
	25	0.854146	0.88408	0.870303	1.07207	0.775016	0.978924	1.02837	1.13967

## Sheet: S7
Table S7. Full factorial GLM analysis of Hsp expression with fixed factors: Population, Rearing temperature, Treatment and Sex.
Effect	SS	df	MS	F	p
population	0.0551	1	0.0551	0.522	0.471488
rearing temperature	0.3152	2	0.1576	1.491	0.229195
treatment	1.2898	1	1.2898	12.205	0.000668
sex	0.0013	1	0.0013	0.013	0.910612
population*rearing temperature	0.0452	2	0.0226	0.214	0.807765
population*treatment	0.2622	1	0.2622	2.481	0.117839
rearing temperature*treatment	0.0374	2	0.0187	0.177	0.837965
population*sex	0.0026	1	0.0026	0.025	0.874541
rearing temperature*sex	0.3764	2	0.1882	1.781	0.17291
treatment*sex	0.009	1	0.009	0.085	0.77061
population*rearing temperature*treatment	0.027	2	0.0135	0.128	0.880257
population*rearing temperature*sex	0.0804	2	0.0402	0.38	0.68451
population*treatment*sex	0.0083	1	0.0083	0.079	0.779687
rearing temperature*treatment*sex	0.0108	2	0.0054	0.051	0.950114
population*rearing temperature*treatment*sex	0.0581	2	0.029	0.275	0.760193
Error	12.6821	120	0.1057
SS-sum of squares, df-degrees of freedom, MS-mean squares, F- Fishers coeficient, p- Statistical signifficance- Statisticaly significant results are marked with *

## Sheet: S8
Table S8.	Fisher's post hoc analysis of population/rearing temperature/treatment.
Cell No.	LSD test; variable relative expression Probabilities for Post Hoc Tests Error: Between MSE = .10568, df = 120.00
	population	rearing temperature	treatment	L16 c	L16 hs	L19 c	L19 hs	L25 c	L25 hs	H16 c	H16 hs	H19 c	H19 hs	H25 c	H25 hs
1	L	16°C	control		0.466213	0.741005	0.240091	0.61118	0.203427	0.476319	0.202	0.953852	0.0107143	0.570468	0.035295
2	L	16°C	heat shock	0.466213		0.69009	0.653788	0.825267	0.58482	0.150934	0.582033	0.431682	0.0651302	0.871535	0.164676
3	L	19°C	control	0.741005	0.69009		0.39739	0.85868	0.34527	0.297771	0.343207	0.69776	0.0255526	0.812564	0.0747311
4	L	19°C	heat shock	0.240091	0.653788	0.39739		0.50358	0.92193	0.060486	0.918702	0.217909	0.160596	0.541903	0.34482
5	L	25°C	control	0.61118	0.825267	0.85868	0.50358		0.443346	0.223273	0.44094	0.571288	0.0394036	0.952888	0.108005
6	L	25°C	heat shock	0.203427	0.58482	0.34527	0.92193	0.443346		0.0484969	0.996755	0.183812	0.191489	0.479146	0.396899
7	H	16°C	control	0.476319	0.150934	0.297771	0.060486	0.223273	0.0484969		0.0480465	0.512768	0.00124495	0.201822	0.00524643
8	H	16°C	heat shock	0.202	0.582033	0.343207	0.918702	0.44094	0.996755	0.0480465		0.182489	0.192861	0.476632	0.399159
9	H	19°C	control	0.953852	0.431682	0.69776	0.217909	0.571288	0.183812	0.512768	0.182489		0.00912351	0.531902	0.0306797
10	H	19°C	heat shock	0.0107143	0.0651302	0.0255526	0.160596	0.0394036	0.191489	0.00124495	0.192861	0.00912351		0.0452445	0.643933
11	H	25°C	control	0.570468	0.871535	0.812564	0.541903	0.952888	0.479146	0.201822	0.476632	0.531902	0.0452445		0.121368
12	H	25°C	heat shock	0.035295	0.164676	0.0747311	0.34482	0.108005	0.396899	0.00524643	0.399159	0.0306797	0.643933	0.121368
L - population from lower altitude
H - population from higher altitude
16°C, 19°C, 25°C - rearing temeratures
